# Supplementary material for: Quality of Life after Bariatric Surgery—A Systematic Review
Source: Int J Environ Res Public Health. 2022 Jul 26;19(15):9078. doi: 10.3390/ijerph19159078 (PMC9330722; doi:10.3390/ijerph19159078)
Supplement: Supplementary file 1 [file ijerph-19-09078-s001.zip]

Archive with 1 entries (1 files):
- ijerph-1792862-supplementary.pdf
